# Supplementary material for: Reduced RNA expression of the FMR1 gene in women with low (CGGn<26) repeats
Source: PLoS One. 2018 Dec 21;13(12):e0209309. doi: 10.1371/journal.pone.0209309 (PMC6303073; doi:10.1371/journal.pone.0209309)
Supplement: S1 Data — Data for FMR1 isoforms including: ID, Age, Race, Donor/ Patient, FMR1 low/ non-low, FMR1 sub genotype, Low Allele repeat number, High Allele repeat number, Age at infertility diagnosis, Infertility diagnosis, FMR1 isoforms: 376, 426, 491–1, 491–2, 576. (XLSX) [file pone.0209309.s003.xlsx]

## Sheet: Sheet1
ID	Age	Race	Donor01	Low	type	FMR1- low	FMR1- high	infert-age	Infert-type	376	426	491-1	491-2	576
1	41	White	0	non-low	high/high	36	37	36	DOR	1.136	1.163	1.638	2.335	1.968
2	38	Asian	0	non-low	high/high	36	47	34	PCOS	0.39	0.379	0.303	0.3	0.381
3	30	Asian	0	non-low	high/high	35	39	30	PCOS	0.693	0.489	0.477	0.437	0.381
4	46	White	0	low	low/high	23	41	43	DOR	0.231	0.193	0.271	0.375	0.172
5	39	White	0	low	low/high	6	44	34	DOR	0.432	0.518	0.677	0.649	0.621
6	44	White	0	low	low/high	23	36	40	DOR	0.206	0.285	0.306	0.323	0.311
7	41	White	0	low	low/high	21	41	38	Endometriosis	0.254	0.359	0.471	0.536	0.554
8	46	White	0	low	low/high	6	44	40	DOR	0.713	0.894	0.948	0.905	0.917
9	46	White	0	low	low/high	18	40	43	DOR	0.568	0.557	0.299	0.606	0.692
10	34	White	0	low	low/high	19	36	34	DOR	1.046	1.065	1.159	1.212	0.611
11	42	White	0	low	low/high	24	35	40	Male	0.176	0.282	0.407	0.392	0.309
12	23	White	1	low	low/high	21	37		Donor	0.028	0.019	0.041	0.052	0.02
13	30	White	1	low	low/high	23	38		Donor	0.667	0.747	0.975	1.415	1.045
14	30	White	1	low	low/high	20	46		Donor	0.253	0.662	0.09	0.101	0.041
15	45	White	0	low	low/low	21	25	40	DOR	0.013	0.044	0.039	0.099	0.066
16	34	White	0	low	low/low	20	24	28	DOR	0.857	0.903	0.919	0.873	1.363
17	43	White	0	low	low/low	23	24	40	DOR	0.215	0.471	0.698	1.03	1.415
18	43	Black	0	low	low/low	21	22	45	PGD	0.207	0.35	0.346	0.478	0.317
19	43	White	0	low	low/low	22	24	40	DOR	0.252	0.405	0.601	0.554	0.361
20	36	White	0	low	low/low	20	20	33	DOR	0.088	0.102	0.135	0.168	0.115
21	41	White	0	low	low/low	22	22	39	DOR	0.28	0.187	0.303	0.095	0.156
22	35	White	0	low	low/low	20	20	33	DOR	1.41	1.223	1.07	2.877	1.537
23	45	White	0	low	low/low	17	22	43	DOR	0.03	0.02	0.032	0.027	0.024
24	45	White	0	low	low/low	23	23	43	DOR	0.418	0.809	0.723	0.829	1.359
25	31	White	0	low	low/low	22	23	30	PGD	0.233	0.264	0.416	0.338	0.267
26	41	White	0	non-low	norm/high	29	43	37	DOR	0.461	0.63	0.676	0.526	1.01
27	35	Hisp	0	non-low	norm/high	30	73	35	DOR	0.621	0.404	0.439	0.489	0.474
28	45	White	0	non-low	norm/high	31	39	35	DOR	1.004	1.095	1.536	1.264	1.04
29	38	White	0	non-low	norm/high	29	46	35	DOR	0.578	0.428	0.391	0.461	0.405
30	35	Hisp	0	non-low	norm/high	30	38	35	Male	0.152	0.077	0.131	0.136	0.112
31	38	White	0	non-low	norm/high	30	36	33	DOR	2.622	3.3	4.514	4.741	3.218
32	43	White	0	non-low	norm/high	30	41	37	DOR	0.157	0.161	0.256	0.223	0.181
33	43	Asian	0	non-low	norm/high	27	37	38	DOR	2.781	3.074	2.97	2.889	2.614
34	43	Asian	0	non-low	norm/high	29	36	37	DOR	2.673	2.603	2.501	2.27	2.542
35	43	White	0	non-low	norm/high	30	41	39	DOR	1.139	1.149	0.951	0.639	1.052
36	33	White	0	non-low	norm/high	31	41	30	Fert Pres	0.096	0.109	0.129	0.155	0.126
37	41	Asian	0	non-low	norm/high	29	50	35	DOR	1.218	0.992	0.921	0.929	1.511
38	42	Asian	0	non-low	norm/high	29	36	36	DOR	0.512	0.317	0.487	0.498	0.368
39	43	White	0	non-low	norm/high	30	45	40	DOR	0.395	0.323	0.818	0.449	0.418
40	44	Hisp	0	non-low	norm/high	30	39	41	DOR	0.249	0.211	0.276	0.226	0.222
41	39	Asian	0	non-low	norm/high	29	36	36	DOR	4.132	4.038	4.226	3.43	3.812
42	40	White	0	non-low	norm/high	28	36	33	DOR	0.236	0.305	0.462	0.42	0.332
43	44	Black	0	non-low	norm/high	30	40	38	PCOS	1.516	1.73	1.687	1.513	1.352
44	23	White	1	non-low	norm/high	30	36		Donor	0.117	0.101	0.103	0.104	0.116
45	36	Hisp	0	non-low	norm/high	30	38	30	Male	0.166	0.09	0.144	0.147	0.115
46	23	Asian	1	non-low	norm/high	31	37		Donor	0.196	0.308	0.378	0.29	0.265
47	36	Asian	0	non-low	norm/high	30	39	30	PGD-G	0.253	0.264	0.405	0.561	0.379
48	26	White	1	non-low	norm/high	30	36		Donor	0.956	1.018	1.022	1.05	0.978
49	45	White	0	low	norm/low	24	28	40	DOR	0.144	0.186	0.194	0.251	0.118
50	42	White	0	low	norm/low	24	33	35	DOR	0.205	0.14	0.267	0.233	0.269
51	45	White	0	low	norm/low	23	27	42	DOR	0.253	0.203	0.214	0.248	0.17
52	32	Black	0	low	norm/low	18	32	29	Male	0.431	0.169	0.352	0.383	0.175
53	40	White	0	low	norm/low	23	30	35	DOR	0.172	0.256	0.253	0.34	0.175
54	47	Pacific	0	low	norm/low	25	29	43	DOR	0.144	0.186	0.194	0.251	0.118
55	45	Black	0	low	norm/low	22	28	40	DOR	0.075	0.108	0.078	0.126	0.068
56	40	White	0	low	norm/low	23	29	33	DOR	0.081	0.103	0.114	0.106	0.104
57	42	White	0	low	norm/low	19	28	36	DOR	0.078	0.126	0.137	0.139	0.087
58	45	White	0	low	norm/low	22	29	42	DOR	0.075	0.108	0.078	0.126	0.068
59	42	White	0	low	norm/low	22	31	38	DOR	0.428	0.58	0.294	0.884	0.593
60	42	White	0	low	norm/low	22	31	35	DOR	0.02	0.032	0.034	0.035	0.022
61	36	Hisp	0	low	norm/low	19	28	32	DOR	0.138	0.15	0.187	0.19	0.148
62	34	White	0	low	norm/low	22	30	30	DOR	0.581	0.181	0.792	0.727	0.508
63	38	White	0	low	norm/low	19	31	31	DOR	0.138	0.15	0.187	0.19	0.148
64	26	White	1	low	norm/low	21	30		Donor	0.117	0.118	0.128	0.13	0.103
65	26	White	1	low	norm/low	23	30		Donor	0.663	0.709	0.99	1.056	0.656
66	30	White	0	low	norm/low	20	30	23	DOR	0.291	0.347	0.459	0.494	0.358
67	32	White	0	low	norm/low	23	30	27	DOR	0.978	1.08	2.035	2.13	2.044
68	33	White	0	low	norm/low	23	29	26	DOR	0.067	0.041	0.098	0.08	0.08
69	43	White	0	low	norm/low	24	30	36	DOR	0.163	0.135	0.115	0.136	0.089
70	32	White	0	low	norm/low	20	29	28	DOR	0.291	0.346	0.555	0.494	0.358
71	26	White	1	low	norm/low	20	30		Donor	1.597	1.572	1.458	1.424	1.201
72	24	White	1	low	norm/low	23	30		Donor	0.918	0.746	0.889	0.565	0.94
73	24	Black	1	low	norm/low	23	32		Donor	0.211	0.198	0.248	0.232	0.08
74	36	Asian	0	non-low	normal	29	29	29	DOR	1.202	1.387	1.845	1.834	1.609
75	37	Black	0	non-low	normal	30	33	32	DOR	0.061	0.054	0.066	0.064	0.0411
76	38	Hisp	0	non-low	normal	31	31	34	DOR	0.374	0.334	0.478	0.408	0.421
77	40	White	0	non-low	normal	30	31	35	DOR	0.053	0.106	0.089	0.118	0.048
78	47	Asian	0	non-low	normal	29	30	41	DOR	0.251	0.19	0.167	0.164	0.156
79	25	Asian	0	non-low	normal	28	29	18	DOR	1.02	1.05	0.97	1.07	0.95
80	41	Hisp	0	non-low	normal	30	31	38	DOR	0.152	0.063	0.203	0.218	0.182
81	41	Black	0	non-low	normal	29	30	36	DOR	0.097	0.215	0.255	0.358	0.109
82	36	White	0	non-low	normal	29	30	33	DOR	0.385	0.433	0.551	0.583	0.417
83	41	Asian	0	non-low	normal	29	31	34	Tubal	0.257	0.247	0.274	0.354	0.283
84	27	White	1	non-low	normal	30	31		Donor	1.198	1.216	1.247	1.205	1.21
85	37	Asian	0	non-low	normal	29	29	33	DOR	0.277	0.255	0.386	0.338	0.288
86	46	White	0	non-low	normal	30	30	42	DOR	1.005	1	1	1	1
87	47	Hisp	0	non-low	normal	31	32	42	DOR	0.735	0.878	1.215	2.822	1.007
88	33	White	0	non-low	normal	30	30	28	DOR	0.116	0.159	0.197	0.229	0.141
89	43	Asian	0	non-low	normal	29	30	37	DOR	0.025	0.051	0.062	0.066	0.0506
90	41	Asian	0	non-low	normal	29	34	37	DOR	1	1	1	1	1
91	41	Black	0	non-low	normal	31	32	34	DOR	0.381	0.342	0.398	0.482	0.305
92	31	Asian	0	non-low	normal	28	29	25	DOR	1.03	1.02	0.98	0.96	1.04
93	34	Asian	0	non-low	normal	30	31	29	DOR	0.321	0.409	0.587	0.515	0.445
94	21	Asian	1	non-low	normal	30	31		Donor	1.074	0.976	1.017	0.98	0.999
95	24	Asian	1	non-low	normal	29	29		Donor	0.24	0.269	0.359	0.357	0.257
96	29	Black	0	non-low	normal	31	31	26	DOR	0.642	1.087	1.328	1.317	1.18
97	37	White	0	non-low	normal	30	30	30	DOR	1.141	1.341	1.556	2.446	1.412
98	32	White	0	non-low	normal	30	34	29	DOR	0.724	0.706	0.784	0.706	0.733
